# Supplementary material for: Chemical Composition and Synergistic Antimicrobial Activity of Hypericum perforatum and Achillea millefolium Essential Oils Against Wound-Associated Microorganisms
Source: Molecules. 2026 May 10;31(10):1594. doi: 10.3390/molecules31101594 (PMC13209759; doi:10.3390/molecules31101594)
Supplement: Supplementary file 1 [file molecules-31-01594-s001.zip]

Archive with 1 entries (1 files):
- molecules-4264324-supplementary.pdf
